# Supplementary material for: Universal relation for life-span energy consumption in living organisms: Insights for the origin of aging
Source: Sci Rep. 2022 Feb 21;12:2407. doi: 10.1038/s41598-022-06390-6 (PMC8861023; doi:10.1038/s41598-022-06390-6)
Supplement: Supplementary file 1 — Supplementary Information 1. [file 41598_2022_6390_MOESM1_ESM.txt]

# Taken from Table 1 in Atanasov, A. T. (2012). Allometric Scaling Total Metabolic Energy per Lifespan in Living Organisms. Trakia Journal of Sciences 10(3), 1-14.
#  	Class/Order/Species 	M[kg]   P[kJ/day]   Tls[yr]     PTls[kJ]   T[C]

ECTOTHERMS

Unicellular organisms (Tls are originally in days in Atanasov (2012), converted by 1d = 0.0027yr)  
1 	Hemophilus 		6.1e-17 1.068e-9 0.0207*0.0027  2.223e-11 30      
2 	Diplococcus 		3.8e-16 4.383e-9 0.0175*0.0027  7.68e-11 30 
3 	Escherichia 		3.9e-16 4.384e-9 0.0138*0.0027  6.08e-11 25 
4 	Shigella 		7.1e-16 6.85e-9 0.016*0.0027  1.1e-10 25 
5 	Staphylococcus 		7.8e-16 7.41e-9 0.0186*0.0027  1.377e-10 30 
6 	Bacteria 		1e-15 48e-11 1/48*0.0027  1e-11 25 # max P[kJ/day]
7 	Bacteria 		1e-15 24e-11 1*0.0027  24e-12 25   # min P[kJ/day]
8 	Azotobacter chroococcum 1e-15 4.8e-10 1/24*0.0027  2e-11 30 
9	Bacillus	 	4.3e-15 2.635e-8 0.0244*0.0027  6.432e-10 30 
10 	SaccharomyCescereviseae 2e-14 36.2e-11 1/24*0.0027  1.5e-11 20   
11 	Flagellata&Mastogophora 1e-13 30e-10 1*0.0027  3.0e-9 20   # max P[kJ/day] 
12 	Flagellata&Mastogophora 1e-13 3e-10  7*0.0027  2.1e-9 20   # min P[kJ/day]
13 	Euglena 		8e-12 7.4e-6 0.438*0.0027  3.24e-6 25 
14 	Chlamydomonas 		4e-12 4.4e-6 0.4*0.0027  1.76e-6 25 
15 	Tetrahymena 		2e-11 2.55e-5 0.124*0.0027  3.162e-6 25 
16 	Paramecium 		4e-10 2.33e-4 0.33*0.0027  7.7e-5 25 
17 	Amoeba 			2e-8 5e-2 2*0.0027  1.0e-1 25 
18 	Stentor 		8e-8 7.4e-2 2*0.0027  1.48e-1 25 
Nematoda
19 	Clymenellatorquata 	50e-6 7.1e-3 6 15.5 20 
20 	Clymenellamucoza 	109e-6 13.9e-3 6 30.5 20 
21 	Clymenellazonalis 	23e-6 3.6e-3 6 7.8 20 
22 	Ascarissuum 		1e-5 2.412e-3 4 3.524 20 
Mollusca
23 	Ancylusfluviatilis 	2e-5 1.707e-3 8 4.984 16 
24 	Haliotisrufescens 	3e-3 0.1733 10 630 16 
Asteroidae
25 	Asteriasrubens(seastar) 10e-3 1.93 7 4.93e3 11 
Arthropoda (Arachnoidae)
26 	Spider(Phidiphor) 	3.37e-4 24.12e-3 6 52.5 17 
27 	Spider(Achaeranea) 	0.73e-4 12.54e-3 5 22.85 17 
28 	Araneispider(Phidippusaudax) 5.68e-4 25.48e-3 10 93 17 
Arthropoda (Insecta)
29 	Lepismasaccharina 	1.25e-6 8.5e-3 24*0.0027  0.204 17 
30 	Drozofilamelanogaster	1.2e-6 8.4e-3 24*0.0027  0.202 20 
Arthropoda, Isopoda (Crustacea)
31 	Emeritaportoricensis	15e-3 796e-3 10 2.9e3 20 
32 	Orcomella 		2.4e-3 203e-3 10 740.65 17 
33      Laborchestia	 	2.7e-4 22.92e-3 10 83.671 20 
Osteichthytes (Pisces)
34	Nototheniacoriiceps	0.2	5.4	24  	47.3e3	0
35	Chaenocephalusaceratus	0.2	6.07	24  	53.2e3	0
36	Mugilcephalus		0.149	7.19	18  	47.2e3	14
37	Girellanigricans	0.07	4.42	12  	19.7e3	20
38	Anguillaanguilla	0.04	1.698	12  	7.4e3	17
39	Bagariusbagarius	0.147	6.52	25  	59.5e3	17
40	Salvelinusalpinus	0.112	11.075	12  	48.5e3	18
Amphibia	
41	Frog(Rana)		32e-3	0.852	36  	11.2e3	15
42	Frog(Acris)		30e-3	1.447	25  	13.2e3	15
43	Salamandra(Salamandratra)13.4e-3 0.482	20  	3.5e3	14
Reptilia	
44	Reptilia(Amphibolurus)	373e-3	25.18	10  	9.2e4	28
45	Reptilia(Dipsosaurus)	64e-3	0.965	10  	3.5e3	20
46	Reptilia(Lasepta)	6.3e-3	0.744	10  	2.72e3	19
47	Tortoise(Chrysemys)	0.25	4.48	30  	4.9e4	18
48	Sauria(Iguana)		0.785	58.7	20  	4.3e5	20
49	Crocodile(Alligator)	49	1.83e3	40  	267e5	28
Reptilia (Snakes) 
50	Boidae 			1	10	30  	109.5e3	18
51	Boa 			10	100	30  	109.5e4	18
52	Colubridae 		0.08	1	14  	5e3	18
53	Piton 			5	17	30  	1.86e5	18
54	Eunectes 		11.3	114.5	30  	12.53e5	20
55	Natrix 			0.084	2.834	14  	14.5e3	16
56	Grass-snake 		3.27	28.4	30  	3.11e5	17

MAMMALS

Monotremata
57      Tachiglossusaculeatus   2.5     301.5   14      15.4e5  30.5 
58      Zaglossusbruijni        10.3    593.78  20      43.34e5 30.5 
59      Ornithorhynchusanatinus 1.3     228.6   9       7.51e5  30.5 
Didelphoidea
60      Lutreolinacrassicaudata 0.812   195.85  5       3.57e5  36
61      Didelphismarsupialis    1.329   298.66  6       6.54e5  36
62      Didelphisvirginiana     3.257   518.5   8       15.14e5 36
Dasyurida
63      Antechinusmacdonnellensis 14.1e-3 9       2       6.57e3  36
64      Antechinusstuartii      36.5e-3 17.6    2.5     16.06e3 36
65      Antechinomuslaniger     8.5e-3  5.166   2       3.77e3  36
66      Dasyuroidesbyrnei       89e-3   37.35   3       40.89e3 36
67      Isodonmacroourus        1       200.9   8       5.87e5  36
68      Peramelesnasuta 	0.645   152.46  7       3.9e5   36
69      Sminthopsiscrassicaudata 15e-3   9.64    2       7e3     36
70      Planigalemaculata       13e-3   13.65   1.5     7.47e3  36
71      Sacrophilusharrisii     5.05    628.11  10      22.926e5        36
Syndactyla
72      Trichosurusvulpecula    1.982   305.5   8       8.9e5   37
73      Macropusrobustus        4.69    693.9   11      25.7e5  37
74      Macropusrufus  	 	40      4e3     15      21.9e6  37
75      Macropuseugenii 	4.796   671     11      26.94e5 37
Xenarthra
76      Bradypusvariegatus      3.79    331     19      22.95e5 37
77      Dasypusnovemcinctus     3.32    384.4   10      14e5    37
Pholidota
78      Manistricuspis  	2.73    439.7   8       12.8e5  37
79      Manisjavanica   	4.22    529.3   11      21.25e5 37
Soricomorpha
80      Blarinabrevicauda       21e-3   25.326  1.2     11.09e3 37
Insectivora
81      Sorexcaecutiens 	3.6e-3  15      0.8     4.32e3  37.9
82      Sorexaraneus    	5.0e-3  17.64   0.8     5.08e3  37.9
Rodentia
83      Cricetuscricetus        0.362   111.75  4       16.3e4  37.8
84      Liomyssalvini   	43.8e-3 22.51   2.5     20.63e3 37.8
85      Liomysirroratus 	48.1e-3 25.99   2.5     23.72e3 37.8
86      Microtusminutus 	9.8e-3  17.97   0.8     5.175e3 37.9
87      Microtusmexicanus       28e-3   22      1.5     12e3    37.8
88      Ochrotomysnuttalli      19.5e-3 23.78   1.5     12.84e3 37.8
89      Musmusculus     	0.021   20.9    1.5     1.14e4  37.8
90      Neotomacirenea  	0.321   120.78  3.5     15.43e4 37.8
91      Neotomalepida   	0.139   48.24   3.5     6.16e5  37.8
92      Neotomafuscipes 	0.187   71.27   3.5     9.1e4   37.8
93      Neotomaalbigula 	0.172   61.4    3.5     7.84e4  37.8
94      Ondatrazibethicus       0.842   333     3.5     42.54e4 37.8
95      Perognathuslongimembris 11.5e-3 11.428  1.5     6.25e3  37.8
96      Perognahtushispidus     39.5e-3 23.82   2       17.387e3        37.8
97      Peromyscuseremicus      21.5e-3 15.35   1.5     8.4e3   37.8
98      Peromyscuscalifornicus  45.5e-3 22.61   2.5     20.63e3 37.8
99      Peromyscusleucopus      22.2e-3 26.77   1.5     12.15e3 37.8
100     Chinchillalaniger       0.494   111.99  8       3.27e5  37.8
101     Lagostomusmaximus       6.784   916.36  13      43.48e5 38
102     Kerodonrupestris        0.75    193     6       422.97e3        37.8
103     Caviaporcellus  	0.5     192     6       4.2e5   37.8
104     Marmotamonax    	2.65    319.6   10      11.665e5        38
105     Rattusfuscipes  	0.076   40.68   3       445.5e2 37.8
106     Rattuslutreolus 	0.109   30.49   3.5     3.9e4   37.8
107     Rattusrattus    	0.132   80.86   3.5     10.33e4 37.8
108     Rattussordidus  	0.187   51.4    4       75.04e3 37.8
109     Sigmodonhispidus        0.161   168.4   3       1.6e5   37.8
Lagomorpha
110     Lepuseuropaeus  	2.5     528     8       15.4e5  38
111     Lepusamericanus 	1.528   686.4   7       17.54e5 38
112     Lepuscalifornicus       2.3     632.3   8       18.4e5  38
113     Lepustimidus    	3.004   521.6   9       17.1e5  38
114     Lepusalleni     	3.362   729.8   9       23.97e5 38
115     Sulvilagusaudubonii     0.702   220.12  7       5.62e5  37.8
Artiodactyla
116     Antilopaamericana       32      4322   18      28.4e6  37.9
117     Camelusdromedarius      407     23630  26      224.25e6        37.8
118     Elephasmaximum  	3e3     165e3   54      32.52e8 36
119     Capreoluscapreolus      19      3666   13      17.4e6  37.9
120     Cervuselaphus   	58      7.8e3   18      51.2e6  37.9
121     Equuscabalus    	400     32000  40      4.67e8  37.8
122     Ovisaries       	49      4200   20      30.7e6  37.9
123     Oviscanadensis  	65      10660  20      77.8e6  37.9
124     Bubaluscaffer   	420     29400  35      37.5e7  37.8
125     Rupicaprarupicapra      40      3140   21      24.07e6 37.9
126     Susscrofa       	140     12e3    15      65.7e6  37.8
127     Tayassutajacu   	20.2    2826   15      15.47e6 37.9
Carnivora
128     Lutralutra     	 	10      2200   15      120.4e5 37.9
129     Gulogulo        	12.7    2818   15      154.29e5 37.9
130     Melesmeles      	11.05   1439.2 16      84.05e5 37.9
131     Enhydralutris   	40      12.35e3 16      721.2e5 37.9
132     Vulpesvulpes    	5.01    1208.4 12      5.29e6  38
133     Canislatrans    	10      1320.5 18      86.76e5 38
134     Canisfamiliaris 	14      1881   18      123.6e5 37.9
135     Pantheraonca    	18      2436   20      177.8e5 37.9
136     Felissilvestris 	3       546     11      21.9e5  38
137     Mustelavison    	0.66    238.6   8       6.97e5  37.8
Pinnipedia
138     Phocavitulina   	26      7400   13      35.1e6  37.9
139     Delphinapterusleucas    170     22962  25      209.5e6 37.8
140     Hyperoodonampullatus    1000   69.46e3 40      1014e6  37.8
Chiroptera
141     Desmodusrotundus        0.029   9.65    8       28.18e3 37.8
142     Vampyropslineatus       0.022   15.6    6       34.16e3 37.8
143     Macrodermagigas 	0.148   67.97   19      2.48e5  37.8
144     Eumopsperotis   	0.057   14.2    10      51.83e3 37.8
145     Pteropuspolicephalus    0.598   153     13      7.26e5  37.8
Primates
146     Pantroglodytes  	45      4.62e3  40      67.45e6 37.9
147     Macacamulatta   	5       960     25      86.4e5  38
148     Pongopygmaeus   	150     15.54e3 45      251.75e6        37.8
149     Gorillagorilla  	250     21e3    45      340e6   37.8
150     Hylobaterlar    	8       1512   25      136e5   38
151     Homosapiens     	65      7.56e3  75      204e6   37.9

AVES	

Struthioniformes	
152	Struthiocamelus		100	9823	45 	161.3e6	40 
153	Struthiocamelus		100	5442.36	45 	89.4e6	40 
Rheiformes	
154	Rheaamericana		21.7	3344	50 	61e6	40 
Casuariiformes	
155	Casuariusbennetti	17.6	2156.9	50 	39.36e6	40 
156	Dromiceusnovaehollandiae 38.925	3746.1	45 	61.5e6	40 
Apterygiformes	
157	Apteryxaustralis	2.38	347.77	28 	35.5e5	40 
158	Apteryxowenii		1.095	178.486	24 	15.65e5	40 
159	Aptreryxhaasti		2.54	360.734	28 	36.86e5	40 
Sphenisciformes	
160	Pygoscelispapua		6.29	1603.45	35 	20.48e6	40 
161	Pygoscelisadeliae	3.97	155.87	32 	12.3e6	40 
162	Eudyptespachyrhynchus	2.6	597.32	28 	61e5	40 
163	Eudypteschrysocome	2.506	862	28 	88e5	40 
164	Eudyptescrestatus	2.33	503.7	28 	51.5e5	40 
165	Eudyptulaalbosignata	1.15	570.57	24 	50e5	40 
Procellariiformes	
166	Macronectusgiganteus	3.63	1492.68	30 	16.3e6	40 
167	Pterodromahypoleuca	0.18	89.87	15 	4.92e5	40 
168	Pterodromamollis	0.274	150.9	18 	9.9e5	40 
169	Pachyptilasalvini	0.165	133.76	15 	7.32e5	40 
170	Puffinusgriseus		0.74	249.13	18 	16.36e5	40 
Pelecaniformes	
171	Pelecanusoccidentalis	3.038	894.5	35 	11.4e6	40 
172	Suladactylatra		1.289	475.26	29 	50.3e5	40 
173	Sulasula		1.017	375.78	28 	38.4e5	40 
174	Phalacrocoraxauritus	1.33	474	29 	50.2e5	40 
Ciconiiformes	
175	Ardeaherodias		1.87	535	31 	60.54e5	40 
176	Hydranassatricolor	0.31	147.55	18 	9.5e5	40 
177	Mysteriaamericana	2.5	840.18	33 	101.2e5	40 
178	Leptoptilosjavanicus	5.71	1283.2	39 	182.66e5	40 
Anseriformes	
179	Cygnusbuccinator	8.88	1747.24	40 	255e5	40 
180	Brantabernicla		1.168	390.4	29 	41.3e5	40 
181	Aixsponsa		0.485	271.7	24 	23.8e5	40 
182	Anasplatyrhynchos	1.1323	434.7	25 	39.6e5	40 
183	Anascrecca		0.25	143.8	20 	10.5e5	40 
184	Anasquerquedula		0.289	192.7	20 	14e5	40 
185	Aythyafuligula		0.574	233.2	20 	17e5	40 
Charadriiformes	
186	Tringaochropus		0.09	79.4	10 	2.9e5	40 
187	Stercorariusskua	0.97	409.6	25 	37.4e5	40 
188	Larusdelawarensis	0.439	249.13	20 	18.2e5	40 
189	Larusoccidentalis	0.761	293	20 	21.3e5	40 
190	Gygisalba		0.0981	70.22	15 	3.84e5	40 
Columbiformes	
191	Columbaunicincta	0.318	148	20 	10.8e5	40 
192	Columbalivia		0.315	150	20 	10.95e5	40 
193	Columbalivia		0.266	140.87	20 	10.3e5	40 
194	Streptopeliadecaocto	0.187	110	20 	8.03e5	40 
Falconiformes	
195	Vulturgryphus		10.32	1467.18	40 	21.4e6	40 
196	Falcosparverius		0.117	72.73	15 	4e5	40 
197	Accipiternisus		0.135	81.93	19 	5.68e5	40 
198	Buteobuteo		1.012	324.37	28 	33.15e5	40 
199	Gypaetusberbatus	5.07	953	30 	104.3e5	40 
Galliformes	
200	Lagopuslagopus		0.524	268.36	18 	18.81e5	40 
201	Lagopuslagopus		0.509	294.7	18 	19.36e5	40 
202	Callipeplagambelii	0.126	65.21	10 	2.38e5	40 
203	Gallusgallus		2.43	670.47	16 	39.155e5	40 
Gruiformes	
204	Gruscanadensis		3.89	702.2	25 	64e5	40 
205	Anthropoidesparadisea	4.03	919.6	25 	83.9e5	40 
206	Crexcrex		0.096	68.13	15 	3.75e5	40 
207	Fulicaatra		0.412	176	20 	12.85e5	40 
Psittaciformes	
208	Melopsittacusundulatus	0.0337	41.38	15 	2.265e5	40 
209	Myiopsittamonachus	0.0815	67.72	18 	4.45e5	40 
210	Myiopsittamonachus	0.0831	68.13	18 	4.47e5	40 
211	Myiopsittamonachus	0.0831	59	18 	3.87e5	40 
212	Neophemapulchella	0.04	50.16	15 	2.74e5	40 
Cuculiformes	
213	Cuculuscanorus		0.128	108.26	17 	6.7e5	40 
214	Eudyramysscolopacea	0.188	142.12	17 	8.8e5	40 
215	Cacomantisvariolosus	0.0238	16.3	12 	0.71e5	40 
216	Cacomantisvariolosus	0.0238	10.45	12 	0.46e5	40 
217	Centropussenegalensis	0.175	130	17 	8.06e5	40 
Strigiformes	
218	Athenecunicularia	0.1427	58.52	19 	4.06e5	40 
219	Glaucidiumcuculoides	0.163	74.82	20 	5.46e5	40 
220	Strixaluco		0.52	179.74	25 	16.4e5	40 
221	Aegoliusacadicus	0.124	56.43	19 	3.91e5	40 
222	Asiootus		0.24	110.35	22 	8.86e5	40 
Caprimulgiformes	
223	Podargusocellatus	0.145	48.9	15 	2.68e5	40 
224	Chordeilesminor		0.072	38	12 	1.66e5	40 
225	Caprimulguseuropaeus	0.0774	55.59	12 	2.43e5	40 
226	Phalaenoptilusnuttalli	0.035	13.376	12 	0.586e5	40 
227	Eurostopodusguttatus	0.088	35.11	13 	1.67e5	40 
Apodiformes	
228	Calypteanna		0.0054	9.9	4 	14.45e3	40 
229	Eugenesfulgens		0.0066	8.6	4 	12.55e3	40 
230	Calyptecostae		0.0032	4.476	4 	6.5e3	40 
231	Selasphorusplatycercus	0.003	5.79	4 	8.85e3	40 
232	Patagonagigas		0.0191	24.74	8 	72.24e3	40 
233	Archilochusalexandri	0.0033	6.27	4 	9.15e3	40 
Coliiformes	
234	Coliusstriatus		0.0512	46.8	12 	2.0e5	40 
235 	Coliuscastanotus	0.069 89.45 12 3.9e5 40 
236 	Coliuscastanotus	0.0577 66 12 2.9e5 40 
237 	Urocoliusmacrourus	0.0485 63.5 12 2.8e5 40 
238 	Urocoliusindicus 	0.0535 61.86 12 2.7e5 40 
Trogoniformes
239 	Alcedoatthis 		0.0343 32.6 10 1.19e5 40 
240 	Trogonrufus	 	0.053 37.2 12 1.6e5 40 
Coraciiformes
241 	Upupaepops 		0.067 47.65 12 2.08e5 40 
242 	Meropsviridis 		0.0338 25.5 10 0.93e5 40 
243 	Meropsviridis		0.0338 33.86 10 1.2e5 40 
Piciformes 
244 	Jynxtorquilla		0.0318 30.9 10 1.12e5 40 
245 	Dendrocopusmajor	0.098 77.3 15 4.23e5 40 
246 	Picoidesmajor		0.117 89.87 15 4.92e5 40 
Passeriformes
247 	Regulusregulus 	       	0.0055 15.88 10.53 61e3 40 
248 	Psaltriparusminimus 	0.0055 10.45 10.53 40.16e3 40 
249 	Auriparusflaviceps 	0.0068 14.212 10.96 56.87e3 40 
#250 	Tiariscanora 		0.0007 13.376 11.02 53.82e3 40 
251 	Parulaamericana 	0.007 10.45 11.02 42.05e3 40 
252 	Vermivorapinus 		0.0078 12.958 11.36 53.73e3 40 
253 	Loxopsparva 		0.0079 12.122 11.37 50.3e3 40 
254 	Troglodytestroglodytes 	0.009 18.39 11.56 77.6e3 40 
255 	Troglodytesaedon 	0.0097 25.08 11.7 107.1e3 40 
256 	Dendroicadominica 	0.0098 13.794 11.75 59.16e3 40 
257 	Delichonirbica 		0.0205 30.51 13.5 150.34e3 40 
258 	Carduelischloris	0.0311 46.816 14.635 250e3 40 
259 	Cardinaliscardinalis 	0.0410 50.996 15.424 287.1e3 40 
260 	Pipiloalberti 		0.0466 62.7 15.61 361.68e3 40 
261 	Loxiapytyopsittacus 	0.0537 68.97 16.23 408.73e3 40 
262 	Perisoreuscanadensis 	0.0645 83.6 16.81 512.94e3 40 
263 	Sturnusvulgaris 	0.067 75.66 26.93 467.6e3 40 
264 	Sturnusvulgaris 	0.075 71.33 17.3 488.3e3 40 
265 	Cyanocittacristata 	0.0808 71.9 17.54 460.48e3 40 
266 	Cyanocittastelleri 	0.0991 86.1 18.24 573.2e3 40 
267 	Acridotherescristatellus 0.1094 104.08 18.58 705.84e3 40 
268 	Picapica 		0.202 148.4 20.88 1131e3 40 
269 	Corvusmonedula 		0.215 161.35 21.13 1244e3 40 
270 	Corvuscaurinus 		0.306 412.56 22.6 3403.2e3 40 
271 	Corvusfrugilegus 	0.390 225.72 23.664 1950e3 40 
272 	Corvusbrachyrhynchos 	0.3848 283.4 23.6 2441e3 40 
273 	Corvuscorone 		0.518 286.33 24.975 2610e3 40 
274 	Corvuscorone 		0.540 330.22 25.17 3034e3 40 
275 	Corvuscorax 		0.85 384.56 27.44 3851e3 40 
276 	Corvuscorax 		0.866 396.68 27.54 3988e3 40 
277 	Corvuscorax 		1.203 475.27 29.31 5085e3 40 
